# Supplementary material for: Multifaceted regulation of hepatic lipid metabolism by YY1
Source: Life Sci Alliance. 2021 Jun 7;4(7):e202000928. doi: 10.26508/lsa.202000928 (PMC8200296; doi:10.26508/lsa.202000928)
Supplement: Supplementary file 5 [file LSA-2020-00928_TableS5.xlsx]

## Sheet: Table S5
Table S5. Summary of NGS data in HepG2 cells from the ENCODE project that are used in tfNet analysis
File.accession	Experiment.accession	Experiment	TFname
ENCFF639TOU	ENCSR555ZMV	AGO1	AGO1
ENCFF622VSV	ENCSR151NQL	AGO2	AGO2
ENCFF763XLN	ENCSR412ZDC	3xFLAG-AHR	AHR
ENCFF514OYL	ENCSR000EDP	ARID3A	ARID3A
ENCFF721YGQ	ENCSR988LZG	3xFLAG-ARID4B	ARID4B
ENCFF808WQI	ENCSR029IBC	ARNT	ARNT
ENCFF747VMG	ENCSR508LMH	ASH2L	ASH2L
ENCFF418WDR	ENCSR253OON	3xFLAG-ATF1	ATF1
ENCFF502ZTC	ENCSR047BUZ	ATF2	ATF2
ENCFF857YVK	ENCSR000BKE	ATF3	ATF3
ENCFF658YLW	ENCSR545FXC	ATF7	ATF7
ENCFF950HDR	ENCSR859JGF	ATM	ATM
ENCFF396GKZ	ENCSR759BDG	3xFLAG-BCL6	BCL6
ENCFF052YIL	ENCSR015TKV	BCLAF1	BCLAF1
ENCFF028BDC	ENCSR000BID	BHLHE40	BHLHE40
ENCFF108RWG	ENCSR000EDT	BHLHE40	BHLHE40
ENCFF775PPJ	ENCSR000EDY	BRCA1	BRCA1
ENCFF665CIR	ENCSR514EOE	BRD4	BRD4
ENCFF928KZS	ENCSR801GJU	CBX2	CBX2
ENCFF671IJY	ENCSR247XFV	CCAR2	CCAR2
ENCFF775MPD	ENCSR142IGM	3xFLAG-CEBPA	CEBPA
ENCFF471HCD	ENCSR000BQI	CEBPB	CEBPB
ENCFF319IEF	ENCSR000EEE	CEBPB	CEBPB
ENCFF002CTV	ENCSR000EEX	CEBPB	CEBPB
ENCFF215BXZ	ENCSR639IIZ	3xFLAG-CEBPG	CEBPG
ENCFF208AFB	ENCSR000EDO	CEBPZ	CEBPZ
ENCFF567BMG	ENCSR000EED	CHD2	CHD2
ENCFF069RNV	ENCSR431FOF	CHD4	CHD4
ENCFF874EVS	ENCSR331ORD	3xFLAG-CREB1	CREB1
ENCFF161PGD	ENCSR112ALD	CREB1	CREB1
ENCFF693JHE	ENCSR903ELW	CREM	CREM
ENCFF002DAX	ENCSR000DLS	CTCF	CTCF
ENCFF237OKO	ENCSR000BIE	CTCF	CTCF
ENCFF002DCX	ENCSR000DUG	CTCF	CTCF
ENCFF191YSA	ENCSR670YPQ	3xFLAG-DMAP1	DMAP1
ENCFF767JPZ	ENCSR000ENP	DNase	DNase
ENCFF910QEB	ENCSR000ENP	DNase	DNase
ENCFF571RHF	ENCSR000EJV	DNase	DNase
ENCFF176KMF	ENCSR156CWW	3xFLAG-DNMT3B	DNMT3B
ENCFF482JUM	ENCSR765MKZ	3xFLAG-DRAP1	DRAP1
ENCFF609YST	ENCSR376FMN	EHMT2	EHMT2
ENCFF747CHL	ENCSR000BMZ	ELF1	ELF1
ENCFF212ODH	ENCSR770AOR	3xFLAG-ELF3	ELF3
ENCFF259JWD	ENCSR000EDV	EP300	EP300
ENCFF547POU	ENCSR000BLW	EP300	EP300
ENCFF998NID	ENCSR159DQO	3xFLAG-ERF	ERF
ENCFF002CUA	ENCSR000EEW	ESRRA	ESRRA
ENCFF244ORA	ENCSR681WHQ	ETS1	ETS1
ENCFF076NCP	ENCSR714YZG	ETV4	ETV4
ENCFF864YJE	ENCSR096IIB	3xFLAG-ETV5	ETV5
ENCFF493FED	ENCSR000ARI	EZH2	EZH2
ENCFF093OUB	ENCSR313VZG	FIP1L1	FIP1L1
ENCFF395KPJ	ENCSR000BHP	FOSL2	FOSL2
ENCFF978IWS	ENCSR000BMO	FOXA1	FOXA1
ENCFF553PWA	ENCSR000BLE	FOXA1	FOXA1
ENCFF675TLS	ENCSR267DFA	FOXA1	FOXA1
ENCFF002ROJ	ENCSR000BNI	FOXA2	FOXA2
ENCFF683KBO	ENCSR066EBK	FOXA2	FOXA2
ENCFF984AJU	ENCSR092OVN	3xFLAG-FOXA3	FOXA3
ENCFF144FQA	ENCSR171FUX	FOXK2	FOXK2
ENCFF693ZGN	ENCSR369YUK	3xFLAG-FOXP1	FOXP1
ENCFF501KPU	ENCSR029LBT	FOXP1	FOXP1
ENCFF950KWC	ENCSR590QQP	FUS	FUS
ENCFF450SOG	ENCSR269TNX	3xFLAG-GABPA	GABPA
ENCFF065EPE	ENCSR000BJK	GABPA	GABPA
ENCFF476ZWO	ENCSR462KYU	3xFLAG-GABPB1	GABPB1
ENCFF210DMP	ENCSR590CNM	GATA4	GATA4
ENCFF707UDV	ENCSR108TYQ	3xFLAG-GATAD1	GATAD1
ENCFF334ADP	ENCSR925BFV	3xFLAG-GATAD2A	GATAD2A
ENCFF998RMR	ENCSR745VSQ	3xFLAG-GMEB2	GMEB2
ENCFF095TYO	ENCSR382PVA	GTF2F1	GTF2F1
ENCFF694UJI	ENCSR219NRT	GTF2F1	GTF2F1
ENCFF104YWL	ENCSR616WEG	3xFLAG-HBP1	HBP1
ENCFF997AAW	ENCSR529JYA	HCFC1	HCFC1
ENCFF384XDG	ENCSR362CPB	HDAC1	HDAC1
ENCFF503AZK	ENCSR337NWW	HDAC2	HDAC2
ENCFF459DRJ	ENCSR000BMC	HDAC2	HDAC2
ENCFF847HDW	ENCSR277VIC	HDAC6	HDAC6
ENCFF930DKI	ENCSR656JZL	3xFLAG-HHEX	HHEX
ENCFF624SFC	ENCSR528PSI	3xFLAG-HLF	HLF
ENCFF298ZJA	ENCSR072GJV	3xFLAG-HMG20A	HMG20A
ENCFF010AHT	ENCSR925QAW	3xFLAG-HMG20B	HMG20B
ENCFF227PWE	ENCSR800QIT	HNF1A	HNF1A
ENCFF002CUC	ENCSR000EEU	HNF4A	HNF4A
ENCFF884JKW	ENCSR000BLF	HNF4A	HNF4A
ENCFF140ARE	ENCSR000BNJ	HNF4G	HNF4G
ENCFF937MYV	ENCSR066FXN	HNRNPH1	HNRNPH1
ENCFF099BZU	ENCSR519QAA	HNRNPK	HNRNPK
ENCFF233MID	ENCSR315JJE	HNRNPL	HNRNPL
ENCFF883CDF	ENCSR804HMZ	HNRNPLL	HNRNPLL
ENCFF560CMG	ENCSR183AXJ	HNRNPUL1	HNRNPUL1
ENCFF181UHL	ENCSR117CHD	3xFLAG-HOMEZ	HOMEZ
ENCFF002CUD	ENCSR000EET	HSF1	HSF1
ENCFF880SXP	ENCSR278JQG	IKZF1	IKZF1
ENCFF716MKU	ENCSR210HBN	3xFLAG-IKZF5	IKZF5
ENCFF239IZV	ENCSR604UJV	3xFLAG-IRF2	IRF2
ENCFF002CUE	ENCSR000EEJ	IRF3	IRF3
ENCFF002CTY	ENCSR000EEK	JUN	JUN
ENCFF721HUX	ENCSR000BGK	JUND	JUND
ENCFF085GOJ	ENCSR000EEI	JUND	JUND
ENCFF405GHU	ENCSR620YNB	KAT2B	KAT2B
ENCFF789WBV	ENCSR340BXT	3xFLAG-KAT7	KAT7
ENCFF537AFF	ENCSR954KIC	3xFLAG-KAT8	KAT8
ENCFF091JTI	ENCSR087NSR	3xFLAG-KDM1A	KDM1A
ENCFF613LYW	ENCSR115BLD	KDM1A	KDM1A
ENCFF615ZNL	ENCSR387JKT	3xFLAG-KDM3A	KDM3A
ENCFF880BTU	ENCSR872ZHM	KDM5A	KDM5A
ENCFF570QVI	ENCSR031ING	3xFLAG-KDM6A	KDM6A
ENCFF070BHP	ENCSR616OSG	3xFLAG-KLF11	KLF11
ENCFF728XWA	ENCSR009KLQ	3xFLAG-KLF16	KLF16
ENCFF175VJE	ENCSR757EKM	3xFLAG-KLF6	KLF6
ENCFF368VEQ	ENCSR938ETG	3xFLAG-KLF9	KLF9
ENCFF901MRX	ENCSR071YVR	3xFLAG-KMT2B	KMT2B
ENCFF308BSD	ENCSR950NAZ	LCORL	LCORL
ENCFF684ASX	ENCSR000EEC	MAFF	MAFF
ENCFF718CQQ	ENCSR000EEB	MAFK	MAFK
ENCFF800XTT	ENCSR000EDZ	MAFK	MAFK
ENCFF922GRD	ENCSR000EDS	MAX	MAX
ENCFF421SEJ	ENCSR000EDN	MAZ	MAZ
ENCFF801SSE	ENCSR260UJI	3xFLAG-MBD1	MBD1
ENCFF837HCH	ENCSR396QWK	3xFLAG-MBD1	MBD1
ENCFF002CKQ	ENCSR000BQW	MBD4	MBD4
ENCFF303DEY	ENCSR115PIK	3xFLAG-MIER2	MIER2
ENCFF476VFJ	ENCSR531VIJ	3xFLAG-MIER3	MIER3
ENCFF525IST	ENCSR966PJY	3xFLAG-MIXL1	MIXL1
ENCFF522XCQ	ENCSR125DAD	3xFLAG-MLX	MLX
ENCFF763GJP	ENCSR730TBC	MNT	MNT
ENCFF453CYS	ENCSR261EDU	MNT	MNT
ENCFF202AQO	ENCSR909GJR	3xFLAG-MXD3	MXD3
ENCFF275GXO	ENCSR441KFW	3xFLAG-MXD4	MXD4
ENCFF002CUL	ENCSR000EDU	MXI1	MXI1
ENCFF002CKR	ENCSR000BRO	MYBL2	MYBL2
ENCFF804RUY	ENCSR792MZV	3xFLAG-MYRF	MYRF
ENCFF075PDC	ENCSR210ZYL	NBN	NBN
ENCFF033BDT	ENCSR419KSZ	NCOR1	NCOR1
ENCFF297BXM	ENCSR488EES	NFE2L2	NFE2L2
ENCFF718ERC	ENCSR226QQM	3xFLAG-NFIA	NFIA
ENCFF002CKS	ENCSR000BQX	NFIC	NFIC
ENCFF833TMD	ENCSR201GGK	3xFLAG-NFIL3	NFIL3
ENCFF336YRU	ENCSR235OVI	3xFLAG-NFKBIZ	NFKBIZ
ENCFF132QLW	ENCSR145BHD	NFRKB	NFRKB
ENCFF208YTG	ENCSR569ARC	3xFLAG-NFYC	NFYC
ENCFF569XCA	ENCSR476BQA	NONO	NONO
ENCFF199GND	ENCSR923UTX	NONO	NONO
ENCFF002CUY	ENCSR000EVS	NR2C2	NR2C2
ENCFF622VPB	ENCSR662EOU	3xFLAG-NR2F1	NR2F1
ENCFF615JCW	ENCSR798IJO	3xFLAG-NR2F6	NR2F6
ENCFF311LEU	ENCSR518WPL	NR2F6	NR2F6
ENCFF002CUB	ENCSR000EEV	NR3C1	NR3C1
ENCFF003GNY	ENCSR853ADA	NRF1	NRF1
ENCFF972NIR	ENCSR000EEH	NRF1	NRF1
ENCFF834UDQ	ENCSR327RFM	3xFLAG-PAF1	PAF1
ENCFF667PAI	ENCSR849DFF	3xFLAG-PBX2	PBX2
ENCFF468MIF	ENCSR872EVQ	PCBP1	PCBP1
ENCFF460OWI	ENCSR945NSF	PCBP2	PCBP2
ENCFF449ITJ	ENCSR170DNV	PHB2	PHB2
ENCFF060MLS	ENCSR487LUQ	PHF8	PHF8
ENCFF276GUV	ENCSR019KPC	PLRG1	PLRG1
ENCFF322FWU	ENCSR130VQL	3xFLAG-PPARG	PPARG
ENCFF002CUO	ENCSR000EEQ	PPARGC1A	PPARGC1A
ENCFF501NHW	ENCSR243LNQ	PRPF4	PRPF4
ENCFF908HDA	ENCSR156APP	PTBP1	PTBP1
ENCFF734ALE	ENCSR054FKH	3xFLAG-RAD21	RAD21
ENCFF072UEX	ENCSR000BLS	RAD21	RAD21
ENCFF584YYH	ENCSR000EEG	RAD21	RAD21
ENCFF681NJT	ENCSR081WLS	RAD51	RAD51
ENCFF190IKA	ENCSR500WXT	3xFLAG-RARA	RARA
ENCFF663YBI	ENCSR784FYS	RBFOX2	RBFOX2
ENCFF688VHI	ENCSR356ECR	RBM22	RBM22
ENCFF221GWO	ENCSR339JTP	RBM39	RBM39
ENCFF105IPJ	ENCSR596FEL	3xFLAG-RBPJ	RBPJ
ENCFF706RIA	ENCSR000EDQ	RCOR1	RCOR1
ENCFF659XDO	ENCSR455DOO	3xFLAG-RCOR2	RCOR2
ENCFF763VWE	ENCSR988ZSI	3xFLAG-RERE	RERE
ENCFF854KPC	ENCSR000BOT	REST	REST
ENCFF153JLK	ENCSR000BJL	REST	REST
ENCFF507RHE	ENCSR928API	RFX1	RFX1
ENCFF552URL	ENCSR633OVO	3xFLAG-RFX3	RFX3
ENCFF933GHY	ENCSR000EEA	RFX5	RFX5
ENCFF984ULW	ENCSR823ADL	3xFLAG-RFXANK	RFXANK
ENCFF355ARZ	ENCSR523XCR	RNF2	RNF2
ENCFF964JXI	ENCSR000BHU	RXRA	RXRA
ENCFF017BKY	ENCSR560SEP	3xFLAG-RXRB	RXRB
ENCFF474PQH	ENCSR959OMS	3xFLAG-SAP130	SAP130
ENCFF922FRH	ENCSR258SXK	SFPQ	SFPQ
ENCFF786HHN	ENCSR000BGL	SIN3A	SIN3A
ENCFF812UZP	ENCSR452YHM	SIN3B	SIN3B
ENCFF363QMG	ENCSR754MUD	SKI	SKI
ENCFF281OPX	ENCSR826YMT	3xFLAG-SMAD4	SMAD4
ENCFF038MCY	ENCSR887LYD	SMARCC2	SMARCC2
ENCFF743GXH	ENCSR968QDP	SMARCE1	SMARCE1
ENCFF525EJQ	ENCSR000EDW	SMC3	SMC3
ENCFF337FIU	ENCSR128IYN	SNRNP70	SNRNP70
ENCFF344NKG	ENCSR715UCI	3xFLAG-SOX13	SOX13
ENCFF132BFM	ENCSR445ACU	SOX13	SOX13
ENCFF095KWQ	ENCSR961WLZ	3xFLAG-SOX5	SOX5
ENCFF432DIT	ENCSR543BVU	SOX6	SOX6
ENCFF741WKY	ENCSR000BJX	SP1	SP1
ENCFF573ALP	ENCSR334KIQ	SP1	SP1
ENCFF002CLC	ENCSR000BOU	SP2	SP2
ENCFF444QQD	ENCSR019NPF	3xFLAG-SP5	SP5
ENCFF002CUV	ENCSR000EEO	SREBF1	SREBF1
ENCFF002CLD	ENCSR000BLV	SRF	SRF
ENCFF046BRA	ENCSR465BWW	SRSF1	SRSF1
ENCFF479TZM	ENCSR696MBC	SRSF4	SRSF4
ENCFF868WXR	ENCSR624GNZ	SRSF9	SRSF9
ENCFF068FYV	ENCSR571PDN	3xFLAG-SSRP1	SSRP1
ENCFF086LMU	ENCSR771GTF	SUZ12	SUZ12
ENCFF380TJT	ENCSR625ORP	SYNCRIP	SYNCRIP
ENCFF345GZF	ENCSR000BJN	TAF1	TAF1
ENCFF490ZAU	ENCSR825MZS	TAF15	TAF15
ENCFF530LSA	ENCSR145CXH	TARDBP	TARDBP
ENCFF424KTS	ENCSR101FJS	TBL1XR1	TBL1XR1
ENCFF584CNF	ENCSR000EEL	TBP	TBP
ENCFF807BXT	ENCSR605YWG	TBX3	TBX3
ENCFF574YMJ	ENCSR238QRG	TBX3	TBX3
ENCFF949EAE	ENCSR894SXR	TCF12	TCF12
ENCFF940BIM	ENCSR000BJG	TCF12	TCF12
ENCFF147MAN	ENCSR444LIN	TCF7	TCF7
ENCFF002CUX	ENCSR000EVQ	TCF7L2	TCF7L2
ENCFF364KSB	ENCSR497JLX	3xFLAG-TEAD1	TEAD1
ENCFF079MKQ	ENCSR666QNP	3xFLAG-TEAD3	TEAD3
ENCFF712NYW	ENCSR103SZL	TFAP4	TFAP4
ENCFF049ZOP	ENCSR558OMR	3xFLAG-TFDP1	TFDP1
ENCFF765HCW	ENCSR589SNT	3xFLAG-TFE3	TFE3
ENCFF037KBA	ENCSR993LMB	3xFLAG-TGIF2	TGIF2
ENCFF072OVJ	ENCSR562POI	3xFLAG-THAP11	THAP11
ENCFF192DTE	ENCSR430JGJ	3xFLAG-THRB	THRB
ENCFF341IOA	ENCSR659SCK	TOE1	TOE1
ENCFF623ALA	ENCSR506HXN	TRIM22	TRIM22
ENCFF055MVR	ENCSR868JLS	U2AF1	U2AF1
ENCFF038QAU	ENCSR991ADX	U2AF2	U2AF2
ENCFF684BLN	ENCSR000BGM	USF1	USF1
ENCFF002CUZ	ENCSR000EEF	USF2	USF2
ENCFF845GIK	ENCSR031URL	XRCC5	XRCC5
ENCFF920LEU	ENCSR799GOY	YBX1	YBX1
ENCFF420KEV	ENCSR000BNT	YY1	YY1
ENCFF362WUO	ENCSR485OYR	3xFLAG-ZBTB25	ZBTB25
ENCFF153JOG	ENCSR184SVO	3xFLAG-ZBTB26	ZBTB26
ENCFF557KGA	ENCSR000BNA	ZBTB33	ZBTB33
ENCFF002CLJ	ENCSR000BHR	ZBTB33	ZBTB33
ENCFF598VEK	ENCSR525YFS	ZBTB40	ZBTB40
ENCFF264LQE	ENCSR000BQA	ZBTB7A	ZBTB7A
ENCFF906IMT	ENCSR382XLA	ZFP36	ZFP36
ENCFF070SCG	ENCSR487CPI	3xFLAG-ZFP64	ZFP64
ENCFF061HCE	ENCSR704IGU	3xFLAG-ZGPAT	ZGPAT
ENCFF974OIC	ENCSR407BEZ	ZHX2	ZHX2
ENCFF614VFL	ENCSR157CAU	ZKSCAN1	ZKSCAN1
ENCFF154KGC	ENCSR808FFI	3xFLAG-ZKSCAN8	ZKSCAN8
ENCFF177FZU	ENCSR848YWD	ZMYM3	ZMYM3
ENCFF802CPZ	ENCSR157CEN	3xFLAG-ZNF205	ZNF205
ENCFF556DEP	ENCSR683CSF	ZNF207	ZNF207
ENCFF539NTA	ENCSR791AGT	ZNF24	ZNF24
ENCFF443EYO	ENCSR362NWP	ZNF24	ZNF24
ENCFF002CVA	ENCSR000EVR	ZNF274	ZNF274
ENCFF266KSD	ENCSR752NDX	ZNF282	ZNF282
ENCFF609WOU	ENCSR182QWU	3xFLAG-ZNF3	ZNF3
ENCFF324TBP	ENCSR101FJU	ZNF384	ZNF384
ENCFF302MOY	ENCSR415AEB	3xFLAG-ZNF48	ZNF48
ENCFF390OIH	ENCSR372JXR	3xFLAG-ZNF511	ZNF511
ENCFF516QUQ	ENCSR173CTF	3xFLAG-ZNF580	ZNF580
ENCFF944IVP	ENCSR011CIR	3xFLAG-ZNF614	ZNF614
ENCFF228XGU	ENCSR578CXC	3xFLAG-ZNF644	ZNF644
ENCFF115RUG	ENCSR502GAX	3xFLAG-ZNF652	ZNF652
ENCFF448CFQ	ENCSR553QMC	3xFLAG-ZNF7	ZNF7
ENCFF937PFR	ENCSR396SOH	3xFLAG-ZNF792	ZNF792
ENCFF579BTD	ENCSR712FAM	3xFLAG-ZSCAN9	ZSCAN9
