# Supplementary material for: Multifaceted regulation of hepatic lipid metabolism by YY1
Source: Life Sci Alliance. 2021 Jun 7;4(7):e202000928. doi: 10.26508/lsa.202000928 (PMC8200296; doi:10.26508/lsa.202000928)
Supplement: Supplementary file 8 [file LSA-2020-00928_TableS8.xlsx]

## Sheet: Table S8
Table S8. Luciferase plasmids constructed in this study.
Target	Fragment no.	Fragment name	primer	sequence 5' to 3'	restrction site	vector	note
PPARA promoter	1	P	PPA_INF	TGGCCTAACTGGCCGGTACCGGTGAGGTTGCCGTGTGCCAG	In-Fusion cloing with KpnI/EcoRV	pGL4.10
			PPA_INR	AGGCCAGATCTTGATATCGTGGGGCGAACGCCGAAGGA
PPARA enhancer no.1	2	E1	PA_EN_no1_INF	TGGCCTAACTGGCCGGTACCGCTTCTGCAACAGACAACCGA	In-Fusion cloing with KpnI/EcoRV	pGL4.23
			PA_EN_no1_INR	TGTCTAGATCTTGATATCCAACCTGGAGTGATAGGGCTT
PPARA enhancer no.2	3	E2	PA_EN_no2_INF	TGGCCTAACTGGCCGGTACCCATGTCACGGTCACACCGCAG	In-Fusion cloing with KpnI/EcoRV	pGL4.23
			PA_EN_no2_INR	TGTCTAGATCTTGATATCGCCTGCAGAGTGGCTGATGAA
PPARA enhancer no.3	4	E3	PA_EN_no3_INF	TGGCCTAACTGGCCGGTACCCCGCAGCTTCGGAATTCCCAG	In-Fusion cloing with KpnI/EcoRV	pGL4.23
			PA_EN_no3_INR	TGTCTAGATCTTGATATCCTCCCTCGGACAATCAGGAGC
PPARA enhancer no.4	5	E4	PA_EN_no4_INF	TGGCCTAACTGGCCGGTACCTGGGCTGCATACCACTGACCT	In-Fusion cloing with KpnI/EcoRV	pGL4.23
			PA_EN_no4_INR	TGTCTAGATCTTGATATCCCTGTACCCAGCACACCCGGA
FABP1 promoter	6	FP1	FP1_pro_Long_INF	TGGCCTAACTGGCCGGTACCGGGGTGAGAAGAGATCATAAGG	In-Fusion cloing with KpnI/EcoRV	pGL4.10
			FP1_pro_INR	AGGCCAGATCTTGATATCTCCTGGCTCTGCAGTTGGTAC
FABP1 promoter short	7	FP2	FP1_pro_S_INF	TGGCCTAACTGGCCGGTACCGGGGTGCGGAGAGTCACTTAA	In-Fusion cloing with KpnI/EcoRV	pGL4.10
			FP1_pro_INR	AGGCCAGATCTTGATATCTCCTGGCTCTGCAGTTGGTAC
FADS1 promoter	8		FADS1_pro_F	CGAACCGATATCTCTTATTGTCAGGACTCGGG	T4 DNA ligation with EcoRV/HindIII	pGL4.10
			FADS1_pro_R	TACGTGAAGCTTTGGCCGAGCCTCGTGGC
FADS2 promoter	9		F2_pro_INF	TGGCCTAACTGGCCGGTACCGTGTCTCTAGGGAGGTTGC	In-Fusion cloing with KpnI/EcoRV	pGL4.10
			F2_pro_INR	AGGCCAGATCTTGATATCGCTGCCTGCCGACTGTGAC
ELOVL2 promoter	10		EL2_pro_INF	TGGCCTAACTGGCCGGTACCGGGAGCGGGACAGAGACTCTT	In-Fusion cloing with KpnI/EcoRV	pGL4.10
			EL2_pro_INR	AGGCCAGATCTTGATATCGGCGATGCGCTGTCCAGGGT
ELOVL6 promoter	11	(-894)-(-285)	EL6_pro_INF	TGGCCTAACTGGCCGGTACCTAAACCCTCCACCTAA	In-Fusion cloing with KpnI/EcoRV	pGL4.10
			EL6_pro_INR	AGGCCAGATCTTGATATCGCACGTTTGTCCATCACCCTT
SCD promoter	12	(-1289)-(+6)	SCD_pro_INF	TGGCCTAACTGGCCGGTACCCACCTCCCAGGGTCACAGA	In-Fusion cloing with KpnI/EcoRV	pGL4.10
			SCD_pro_INR	AGGCCAGATCTTGATATCGGCATCTTGGCTCTCGGAT
FASN promoter	13		FASN_pro_INF	TGGCCTAACTGGCCGGTACCTCCCCGGGAAGCTGCTAAGGA	In-Fusion cloing with KpnI/EcoRV	pGL4.10
			FASN_pro_INR	AGGCCAGATCTTGATATCCGTCTCTCTGGCTCCCTCTAGG
ELOVL2 enhancer no.1	14	EL2_en1	EL2_EN_n1_INF	TGGCCTAACTGGCCGGTACCCCCTGGGAATATGTACAACTA	In-Fusion cloing with KpnI/EcoRV	pGL4.23
			EL2_EN_n1_INR	TGTCTAGATCTTGATATCGGTTCCAAGTGCTATGTAAAT
ELOVL2 enhancer no.2	15	EL2_en2	EL2_EN_n2_INF	TGGCCTAACTGGCCGGTACCCTCAGGTGGCATGGGGTAAAT	In-Fusion cloing with KpnI/EcoRV	pGL4.23
			EL2_EN_n2_INR	TGTCTAGATCTTGATATCAATACTCGTGCTAACTGCCAA
ELOVL2 enhancer no.3	16	EL2_en3	EL2_EN_n3_INF	TGGCCTAACTGGCCGGTACCGCCCCAAAGGAACTTCATTAG	In-Fusion cloing with KpnI/EcoRV	pGL4.23
			EL2_EN_n3_INR	TGTCTAGATCTTGATATCCTCAGTCTCAAGAGTTTATGG
ELOVL2 enhancer no.4	17	EL2_en4	EL2_EN_n4_INF	TGGCCTAACTGGCCGGTACCTTTCTTCCATTGCTGCAC	In-Fusion cloing with KpnI/EcoRV	pGL4.23
			EL2_EN_n4_INR	TGTCTAGATCTTGATATCTTGTTTTACTTTTGTTTCTGCCC
SCD enhancer no.1	18	SCD_en1	SCD_EN_n1_INF	TGGCCTAACTGGCCGGTACCCAGGCACCTTCTTACCATTGT	In-Fusion cloing with KpnI/EcoRV	pGL4.23
			SCD_EN_n1_INR	TGTCTAGATCTTGATATCAATGAGTAAAGAAGCACACCT
SCD enhancer no.2	19	SCD_en2	SCD_EN_n2_INF	TGGCCTAACTGGCCGGTACCGAATCTGATTGCACTGGGTCT	In-Fusion cloing with KpnI/EcoRV	pGL4.23
			SCD_EN_n2_INR	TGTCTAGATCTTGATATCATCAGCATTCTCAAGAAGCCA
SCD promoter truncation constructs	20	(-272)-(+6)	SCD_Pro_F1_INF	TGGCCTAACTGGCCGGTACCAGTCAACTCCTCGCACTTT	In-Fusion cloing with KpnI/EcoRV	pGL4.10
			SCD_pro_INR	AGGCCAGATCTTGATATCGGCATCTTGGCTCTCGGAT
SCD promoter truncation constructs	21	(-448)-(+6)	SCD_Pro_F2_INF	TGGCCTAACTGGCCGGTACCGCCGGAGTTTACAGAAGCCT	In-Fusion cloing with KpnI/EcoRV	pGL4.10
			SCD_pro_INR	AGGCCAGATCTTGATATCGGCATCTTGGCTCTCGGAT
SCD promoter truncation constructs	22	(-640)-(+6)	SCD_Pro_F3_INF	TGGCCTAACTGGCCGGTACCGCCCCTTCCAGAGAGAAAGC	In-Fusion cloing with KpnI/EcoRV	pGL4.10
			SCD_pro_INR	AGGCCAGATCTTGATATCGGCATCTTGGCTCTCGGAT
SCD promoter truncation constructs	23	(-986)-(+6)	SCD_Pro_F4_INF	TGGCCTAACTGGCCGGTACCCCTGTGTGTGCGGCCGGAGT	In-Fusion cloing with KpnI/EcoRV	pGL4.10
			SCD_pro_INR	AGGCCAGATCTTGATATCGGCATCTTGGCTCTCGGAT
SCD promoter truncation constructs	24	(-1113)-(+6)	SCD_Pro_F5_INF	TGGCCTAACTGGCCGGTACCCAACCTGCCAGTCTGAAGAAT	In-Fusion cloing with KpnI/EcoRV	pGL4.10
			SCD_pro_INR	AGGCCAGATCTTGATATCGGCATCTTGGCTCTCGGAT
ELOVL6 promoter truncation constructs	25	(-381)-(-285)	EL6_pro_no1_INF	TGGCCTAACTGGCCGGTACCTTTCGCACACTCCCTCGCCAA	In-Fusion cloing with KpnI/EcoRV	pGL4.10
			EL6_pro_INR	AGGCCAGATCTTGATATCGCACGTTTGTCCATCACCCTT
ELOVL6 promoter truncation constructs	26	(-467)-(-285)	EL6_pro_no2_INF	TGGCCTAACTGGCCGGTACCCTTTCTCTCTGCGCCCTTCC	In-Fusion cloing with KpnI/EcoRV	pGL4.10
			EL6_pro_INR	AGGCCAGATCTTGATATCGCACGTTTGTCCATCACCCTT
ELOVL6 promoter truncation constructs	27	(-503)-(-285)	EL6_pro_no3_INF	TGGCCTAACTGGCCGGTACCGGGCTTAGGGGATCTGGATG	In-Fusion cloing with KpnI/EcoRV	pGL4.10
			EL6_pro_INR	AGGCCAGATCTTGATATCGCACGTTTGTCCATCACCCTT
ELOVL6 promoter truncation constructs	28	(-702)-(-285)	EL6_pro_no4_INF	TGGCCTAACTGGCCGGTACCAGAGGTAGGGCGAGGAGGTG	In-Fusion cloing with KpnI/EcoRV	pGL4.10
			EL6_pro_INR	AGGCCAGATCTTGATATCGCACGTTTGTCCATCACCCTT
SCD promoter SDM constructs	29	YY1 (+2)	SCD_pro_INF	TGGCCTAACTGGCCGGTACCCACCTCCCAGGGTCACAGA	In-Fusion cloing with KpnI/EcoRV	pGL4.10
			SCD_pro_YY1_SDM1_INR	AGGCCAGATCTTGATATCGGttaCTTGGCTCTCGGATGCCG
SCD promoter SDM constructs	30	YY1 (-362)	SCD_pro_INF	TGGCCTAACTGGCCGGTACCCACCTCCCAGGGTCACAGA	In-Fusion cloing with KpnI/EcoRV	pGL4.10	Two overlapping fragments inserted into pGL4.10 digested with KpnI and EcoRV with mutations introduced by primers
			SCD_pro_YY1_SDM4_INR	GGGGtTtCTGCCGACACCGACACCACA			Amplicon 1 amplified with SCD_pro_INF and SCD_pro_YY1_SDM4_INR and amplicon 2 amplified with SCD_pro_YY1_SDM4_INF and SCD_pro_INR
			SCD_pro_YY1_SDM4_INF	TGTCGGCAGaAaCCCCGGCGCCCTGCT
			SCD_pro_INR	AGGCCAGATCTTGATATCGGCATCTTGGCTCTCGGAT
SCD promoter SDM constructs	31	YY1 (-422)	SCD_pro_INF	TGGCCTAACTGGCCGGTACCCACCTCCCAGGGTCACAGA	In-Fusion cloing with KpnI/EcoRV	pGL4.10	Two overlapping fragments inserted into pGL4.10 digested with KpnI and EcoRV with mutations introduced by primers
			SCD_pro_YY1_SDM3_INR	TGGGGAAtTtCTAATGAGGCTTCTGTAAACTCC			Amplicon 1 amplified with SCD_pro_INF and SCD_pro_YY1_SDM3_INR and amplicon 2 amplified with SCD_pro_YY1_SDM3_INF and SCD_pro_INR
			SCD_pro_YY1_SDM3_INF	CATTAGaaaTTCCCCAGAGGCAGGGGCA
			SCD_pro_INR	AGGCCAGATCTTGATATCGGCATCTTGGCTCTCGGAT
SCD promoter SDM constructs	32	PPA/YY1 (-497)	SCD_pro_INF	TGGCCTAACTGGCCGGTACCCACCTCCCAGGGTCACAGA	In-Fusion cloing with KpnI/EcoRV	pGL4.10	Two overlapping fragments inserted into pGL4.10 digested with KpnI and EcoRV with mutations introduced by primers
			SCD_pro_YY1_SDM2_INR	tttTTGGCTCGGCGCAATCTGCT			Amplicon 1 amplified with SCD_pro_INF and SCD_pro_YY1_SDM2_INR and amplicon 2 amplified with SCD_pro_YY1_SDM2_INF and SCD_pro_INR
			SCD_pro_YY1_SDM2_INF	ATTGCGCCGAGCCAAaaaCAACGGCAGGACGAGGT
			SCD_pro_INR	AGGCCAGATCTTGATATCGGCATCTTGGCTCTCGGAT
SCD promoter SDM constructs	33	PPA (-599)	SCD_pro_INF	TGGCCTAACTGGCCGGTACCCACCTCCCAGGGTCACAGA	In-Fusion cloing with KpnI/EcoRV	pGL4.10	Two overlapping fragments inserted into pGL4.10 digested with KpnI and EcoRV with mutations introduced by primers
			SCD_pro_PPA_SDM_INR	GCTGGGaaaaaGCCCGGCATCCCGCGTC			Amplicon 1 amplified with SCD_pro_INF and SCD_pro_PPA_SDM_INR and amplicon 2 amplified with SCD_pro_PPA_SDM_INF and SCD_pro_INR
			SCD_pro_PPA_SDM_INF	CGGGCtttttCCCAGCGGCGGGTGGAAGA
			SCD_pro_INR	AGGCCAGATCTTGATATCGGCATCTTGGCTCTCGGAT
ELOVL6 promoter SDM constructs	34	PPA (-478)	EL6_pro_INF	TGGCCTAACTGGCCGGTACCTAAACCCTCCACCTAA	In-Fusion cloing with KpnI/EcoRV	pGL4.10	Two overlapping fragments inserted into pGL4.10 digested with KpnI and EcoRV with mutations introduced by primers
			EL6_pro_PPA_SDMR	CCTGttttTCATCCAGATCCCCTAAG			Amplicon 1 amplified with EL6_pro_INF and EL6_pro_PPA_SDMR and amplicon 2 amplified with EL6_pro_PPA_SDMF and EL6_pro_INR
			EL6_pro_PPA_SDMF	CTGGATGAaaaaCAGGCCACTTCCTTTCTCT
			EL6_pro_INR	AGGCCAGATCTTGATATCGCACGTTTGTCCATCACCCTT
ELOVL6 promoter SDM constructs	35	YY1 (-593)	EL6_pro_INF	TGGCCTAACTGGCCGGTACCTAAACCCTCCACCTAA	In-Fusion cloing with KpnI/EcoRV	pGL4.10	Two overlapping fragments inserted into pGL4.10 digested with KpnI and EcoRV with mutations introduced by primers
			EL6_pro_YY1_SDM2R	AGCTaaaaGAGTAAACGATTGGGAAATAGT			Amplicon 1 amplified with EL6_pro_INF and EL6_pro_YY1_SDM2R and amplicon 2 amplified with EL6_pro_YY1_SDM2F and EL6_pro_INR
			EL6_pro_YY1_SDM2F	GTTTACTCttttAGCTCTCGGGTCCACG
			EL6_pro_INR	AGGCCAGATCTTGATATCGCACGTTTGTCCATCACCCTT
ELOVL6 promoter SDM constructs	36	YY1 (-618)	EL6_pro_INF	TGGCCTAACTGGCCGGTACCTAAACCCTCCACCTAA	In-Fusion cloing with KpnI/EcoRV	pGL4.10	Two overlapping fragments inserted into pGL4.10 digested with KpnI and EcoRV with mutations introduced by primers
			EL6_pro_YY1_SDM1R	TAAAACCTttttGCTCTCTTGCAAGAGAACTC			Amplicon 1 amplified with EL6_pro_INF and EL6_pro_YY1_SDM1R and amplicon 2 amplified with EL6_pro_YY1_SDM1F and EL6_pro_INR
			EL6_pro_YY1_SDM1F	GAGCaaaaAGGTTTTACTATTTCCCAATCGT
			EL6_pro_INR	AGGCCAGATCTTGATATCGCACGTTTGTCCATCACCCTT
